# Supplementary material for: Teleost and elasmobranch eye lenses as a target for life-history stable isotope analyses
Source: PeerJ. 2018 Jun 4;6:e4883. doi: 10.7717/peerj.4883 (PMC5991300; doi:10.7717/peerj.4883)
Supplement: Supplemental Information 1 — Paired lens diameter (Lens D, mm) and body length (TL, mm) measurements for four species, Squalus acanthias, Coryphaenoides rupestris, Lamna nasus and Aphanopus carbo. [file peerj-06-4883-s001.txt]

Sp	TL	LensD
S.acanthias	870	9
S.acanthias	1100	13
S.acanthias	770	9.5
S.acanthias	840	10
S.acanthias	650	8
S.acanthias	1070	11.75
S.acanthias	780	10
S.acanthias	830	10.25
S.acanthias	400	4.75
S.acanthias	530	7.5
S.acanthias	930	10
S.acanthias	1000	11.5
S.acanthias	730	10
S.acanthias	1040	12.25
S.acanthias	830	11
S.acanthias	890	10
S.acanthias	560	6.5
S.acanthias	870	9.5
S.acanthias	780	9.5
S.acanthias	800	11
S.acanthias	790	8
S.acanthias	910	8.5
S.acanthias	810	8
S.acanthias	900	10
S.acanthias	810	10.5
S.acanthias	700	7.5
S.acanthias	880	10
S.acanthias	1070	13
S.acanthias	960	10.5
S.acanthias	1000	10.5
S.acanthias	950	9.75
S.acanthias	1000	10.5
S.acanthias	1030	12
S.acanthias	1030	11
S.acanthias	950	11
S.acanthias	980	11
S.acanthias	1030	11.5
S.acanthias	950	11
S.acanthias	1060	11.5
S.acanthias	990	11.5
S.acanthias	910	11
S.acanthias	1090	10.5
S.acanthias	850	10
S.acanthias	710	9.5
S.acanthias	750	10
S.acanthias	740	9
S.acanthias	860	10
S.acanthias	810	9
S.acanthias	820	10
S.acanthias	910	11
S.acanthias	830	9
S.acanthias	820	10
S.acanthias	790	8.5
S.acanthias	980	10
S.acanthias	1070	12.5
S.acanthias	1030	11
S.acanthias	1030	11.5
S.acanthias	990	10.5
S.acanthias	1050	11.5
S.acanthias	1050	12.5
S.acanthias	740	9
S.acanthias	1000	12
S.acanthias	1040	12
S.acanthias	710	8
S.acanthias	1060	11.25
S.acanthias	1000	11
S.acanthias	1060	12.75
S.acanthias	1080	11.5
S.acanthias	1050	11.5
S.acanthias	990	11.5
S.acanthias	1020	NA
S.acanthias	980	11.5
S.acanthias	940	10
S.acanthias	1110	12.5
S.acanthias	910	10.5
S.acanthias	1000	12
S.acanthias	990	12
S.acanthias	560	8
S.acanthias	1090	11.5
S.acanthias	1110	13
S.acanthias	1020	11.5
S.acanthias	1080	13
S.acanthias	980	11
S.acanthias	810	NA
S.acanthias	850	10
S.acanthias	1120	13.5
S.acanthias	1110	13
S.acanthias	1080	11.5
S.acanthias	1000	11.25
S.acanthias	820	10
S.acanthias	750	9
S.acanthias	810	8.5
S.acanthias	750	9
S.acanthias	860	NA
S.acanthias	840	9
S.acanthias	730	NA
S.acanthias	610	NA
S.acanthias	1140	13.5
S.acanthias	1010	12
S.acanthias	1000	11
S.acanthias	860	8.5
S.acanthias	870	11
S.acanthias	1050	13
S.acanthias	770	9.25
S.acanthias	840	10
S.acanthias	1050	12.5
S.acanthias	147	NA
S.acanthias	155.5	2
S.acanthias	142	1.5
S.acanthias	155	2.2
S.acanthias	142	1.5
S.acanthias	120	1
S.acanthias	126	1
S.acanthias	141	2
S.acanthias	137	1.5
S.acanthias	155	2
S.acanthias	120.5	1.5
S.acanthias	153	2.25
S.acanthias	137	2
S.acanthias	150.5	2.25
S.acanthias	158.5	2.25
S.acanthias	162.5	2
S.acanthias	152.5	2.5
S.acanthias	149	NA
S.acanthias	134	2
S.acanthias	149	2.25
L.nasus	1948	18.5
L.nasus	1480	15.25
L.nasus	1360	14.5
L.nasus	1396	13.5
L.nasus	1130	12
L.nasus	1940	18.5
L.nasus	1660	16
L.nasus	2160	19.5
L.nasus	1980	17.5
L.nasus	2180	20
L.nasus	1446	14
L.nasus	1948	16.5
L.nasus	1860	17
L.nasus	1400	14
L.nasus	1738	17.25
L.nasus	1400	14
L.nasus	1825	18
L.nasus	1410	13
L.nasus	1822	18
L.nasus	1845	17.5
L.nasus	1885	18
L.nasus	1370	14.5
L.nasus	1750	16.75
L.nasus	1440	14.5
L.nasus	1554	15
L.nasus	2214	19.5
L.nasus	1593	15.5
L.nasus	1410	15.5
L.nasus	1576	16.5
L.nasus	1850	17.5
C.rupestris	130	1.2
C.rupestris	164	1.4
C.rupestris	180	1.5
C.rupestris	170	1.4
C.rupestris	200	1.6
C.rupestris	170	1.4
C.rupestris	190	1.5
C.rupestris	180	1.5
C.rupestris	210	1.7
C.rupestris	185	1.5
C.rupestris	210	1.75
C.rupestris	700	7
C.rupestris	640	7.5
C.rupestris	750	7
C.rupestris	660	7
C.rupestris	670	7
C.rupestris	640	6.5
C.rupestris	580	6
C.rupestris	460	5
C.rupestris	440	4
C.rupestris	470	5
C.rupestris	480	5
C.rupestris	490	4.5
C.rupestris	420	4
C.rupestris	360	3.5
C.rupestris	250	3
C.rupestris	190	2.5
C.rupestris	205	1.6
C.rupestris	220	1.8
A.carbo	930	14
A.carbo	1010	16
A.carbo	990	14
A.carbo	830	13
A.carbo	1180	18
A.carbo	1020	15
A.carbo	970	14.5
A.carbo	1190	19
A.carbo	930	14
A.carbo	1050	16
A.carbo	820	11
A.carbo	770	10
A.carbo	1200	18
A.carbo	910	13
A.carbo	1040	15
A.carbo	950	13
A.carbo	870	11
A.carbo	810	12
A.carbo	870	12.5
