# Supplementary material for: Teleost and elasmobranch eye lenses as a target for life-history stable isotope analyses
Source: PeerJ. 2018 Jun 4;6:e4883. doi: 10.7717/peerj.4883 (PMC5991300; doi:10.7717/peerj.4883)
Supplement: Supplemental Information 2 — Carbon (d13C) and nitrogen (d15N) values for the central regions of eye lenses in Coryphaenoides rupesitris (grenadier), Lamna nasus (porbeagle) and Aphanopus carbo (scabbard). [file peerj-06-4883-s002.txt]

Species	d13C	d15N
grenadier	-20.55871632	4.72
grenadier	-17.89339711	6.74
grenadier	-19.90471647	6.06
grenadier	-19.52990372	7.46
grenadier	-19.73400349	6.49
grenadier	-18.320331	4.62
grenadier	-19.4665861	7.97
grenadier	-19.62437014	6.74
grenadier	-19.09381063	5.89
grenadier	-20.50548348	6.36
grenadier	-18.03310536	9.71
porbeagle	-19.95280332	14.09
porbeagle	-20.95468996	12.19
porbeagle	-20.92530346	12.77
porbeagle	-21.3789464	12.69
porbeagle	-21.56023824	11.91
porbeagle	-20.55180002	13.87
porbeagle	-20.68884111	11.12
scabbard	-19.9810226	8.42
scabbard	-19.78077103	8.95
scabbard	-19.46621907	9.77
scabbard	-19.6705948	9.59
scabbard	-19.64488367	10.04
scabbard	-19.97127179	8.55
scabbard	-21.09781162	9.02
scabbard	-20.49386467	10.4
scabbard	-18.1356875	13.56
scabbard	-19.84100334	10.5
scabbard	-19.1776956	10.93
