# Supplementary material for: Teleost and elasmobranch eye lenses as a target for life-history stable isotope analyses
Source: PeerJ. 2018 Jun 4;6:e4883. doi: 10.7717/peerj.4883 (PMC5991300; doi:10.7717/peerj.4883)
Supplement: Supplemental Information 3 — Eye lens and muscle isotope data (d13C and d15N values) for juvenile C rupestris from the Rockall Trough. [file peerj-06-4883-s003.txt]

tissue	d13C	d15N
Lens	-20.55871632	4.93
Lens	-17.89339711	6.63
Lens	-19.90471647	6.195353206
Lens	-19.52990372	7.550464333
Lens	-19.73400349	6.604908028
Lens	-18.320331	4.565601717
Lens	-19.4665861	8.052881195
Lens	-19.62437014	6.841777958
Lens	-19.09381063	5.928236315
Lens	-20.50548348	6.567303142
Lens	-18.03310536	9.62120258
Muscle	-18.71	7.37
Muscle	-18.42	7.71
Muscle	-18.93	7.14
Muscle	-18.46	8.17
Muscle	-19.65	8.03
Muscle	NA	NA
Muscle	NA	NA
Muscle	NA	NA
Muscle	NA	NA
Muscle	NA	NA
Muscle	NA	NA
