# Supplementary material for: Teleost and elasmobranch eye lenses as a target for life-history stable isotope analyses
Source: PeerJ. 2018 Jun 4;6:e4883. doi: 10.7717/peerj.4883 (PMC5991300; doi:10.7717/peerj.4883)
Supplement: Supplemental Information 4 — Stable isotope compositions (d13C d15N values) of sequential lens protein samples in 7 Aphanopus carbo individuals captured in long-line fisheries in west Portugal. Fish ID indicates the individual fish, radius 1 and 2 and diameter 1 and 2 indicate the maximum and minimum radial and diamater measurements of the subsampled lens respectively. Reconstructed length is the estimated fish length at a given lens diameter estimated from allometic scaling relationships given in the text. [file peerj-06-4883-s004.txt]

FishID	Sample	d13C	d15N	Radius1	Radius2	Diam1	Diam2	recovered.length
C512	 C512B	-18.39677813	15.15	-3.5	4.1	7	8.2	611.5135135
C512	 C512C	-18.72422674	14.59	-2.8	3.4	5.6	6.8	535.8378378
C512	 C512D	-18.99859306	14.25	-2.1	2.7	4.2	5.4	460.1621622
C512	 C512E	-19.0106244	13.47	-1.4	2	2.8	4	384.4864865
C512	 C512F	-19.42847399	12.23	-0.7	1.3	1.4	2.6	308.8108108
C512	 C512G	-19.84100334	10.5	0	0.6	0	1.2	233.1351351
C512	 C512H	-19.36346619	12.64	0.7	1.3	1.4	2.6	308.8108108
C512	 C512I	-18.68190903	13.39	1.4	2	2.8	4	384.4864865
C512	 C512J	-18.97429724	14.02	2.1	2.7	4.2	5.4	460.1621622
C405	 C405A	-17.94224232	15.18	-3.5	4.1	7	8.2	611.5135135
C405	 C405B	-18.01374354	14.39	-2.8	3.4	5.6	6.8	535.8378378
C405	 C405C	-18.07421272	14.44	-2.1	2.7	4.2	5.4	460.1621622
C405	 C405D	-19.75564357	13.59	-1.4	2	2.8	4	384.4864865
C405	 C405E	-20.1521834	11.2	-0.7	-1.3	1.4	2.6	308.8108108
C405	 C405F	-21.09781162	9.02	0	0.6	0	1.2	233.1351351
C405	 C405G	-18.91529157	14.61	0.7	1.3	1.4	2.6	308.8108108
C405	 C405H	-17.67373708	15.04	1.4	2	2.8	4	384.4864865
C405	 C405I	-18.26713374	14.4	2.1	2.7	4.2	5.4	460.1621622
C405	 C405J	-18.54605709	14.59	2.8	3.4	5.6	6.8	535.8378378
C404	 C404A	-17.65256862	16.04	-3.7	-4.8	7.4	9.6	660.1621622
C404	 C404B	-17.80873563	13.78	-3.1	-3.6	6.2	7.2	562.8648649
C404	 C404C	-17.72419116	13.46	-2.5	-3	5	6	498
C404	 C404D	-18.06881206	12.65	-1.9	-2.4	3.8	4.8	433.1351351
C404	 C404E	-18.25150625	13.14	-1.3	-1.8	2.6	3.6	368.2702703
C404	 C404F	-17.65483658	13.79	-0.7	-1.2	1.4	2.4	303.4054054
C404	 C404G	-19.97127179	8.55	0	0.6	0	1.2	233.1351351
C404	 C404H	-17.97283919	13.08	0.7	1.2	1.4	2.4	303.4054054
C404	 C404I	-18.27700295	13.43	1.3	1.8	2.6	3.6	368.2702703
C404	 C404J	-17.90460125	13.71	1.9	2.4	3.8	4.8	433.1351351
C404	 C404K	-17.61210552	14.98	2.5	3	5	6	498
C404	 C404L	-17.61166076	15.38	3.1	3.6	6.2	7.2	562.8648649
C402	 C402C	-17.51913454	14.08	-1.9	2.7	3.8	5.4	449.3513514
C402	 C402D	-17.83772959	12.51	-1	1.8	2	3.6	352.0540541
C402	 C402E	-19.6705948	9.59	0	0.9	0	1.8	249.3513514
C402	 C402F	-17.61384424	13.32	1	1.8	2	3.6	352.0540541
C402	 C402G	-17.64390846	14.57	1.9	2.7	3.8	5.4	449.3513514
C402	 C402H	-17.71430968	15.58	2.8	3.6	5.6	7.2	546.6486486
C402	 C402I	-18.07704523	14.84	3.7	4.5	7.4	9	643.9459459
C406	 C406A	-17.60171652	15.3	-3.5	4	4.2	8	530.4324324
C406	 C406B	-18.90658657	13.2	-2.1	3	4.2	6	476.3783784
C406	 C406C	-19.18226978	12.46	-1.1	2	2.2	4	368.2702703
C406	 C406D	-19.46621907	9.77	0	1	0	2	254.7567568
C406	 C406E	-18.78868914	12.99	1.1	2	2.2	4	368.2702703
C406	 C406F	-18.33431248	13.83	2.1	3	4.2	6	476.3783784
C406	 C406G	-18.39116551	14.2	3.5	4	4.2	8	530.4324324
C400	 C400A	-17.77071124	14.93	-4.2	4.8	8.4	9.6	687.1891892
C400	 C400B	-17.41255819	14.34	-3.5	4.1	7	8.2	611.5135135
C400	 C400C	-17.46210899	14.11	-2.8	3.4	5.6	6.8	535.8378378
C400	 C400D	-17.57477394	14.56	-2.1	2.7	4.2	5.4	460.1621622
C400	 C400E	-18.70243566	14.01	-1.4	2	2.8	4	384.4864865
C400	 C400F	-19.06405877	12.11	-0.7	1.3	1.4	2.6	308.8108108
C400	 C400G	-19.78077103	8.95	0	0.6	0	1.2	233.1351351
C400	 C400H	-18.64839868	14.1	0.7	1.3	1.4	2.6	308.8108108
C400	 C400I	-17.21039754	16.43	1.4	2	2.8	4	384.4864865
C400	 C400J	-18.05368575	15.18	2.1	2.7	4.2	5.4	460.1621622
C400	 C400K	-16.97773315	16.6	2.8	3.4	5.6	6.8	535.8378378
C400	 C400L	-17.28776259	15.94	3.5	4.1	7	8.2	611.5135135
C515	 C515A	-18.12076932	16.02	-3.7	4.8	7.4	9.6	660.1621622
C515	 C515B	-18.14309201	15.01	-2.4	3.6	4.8	7.2	525.027027
C515	 C515C	-18.59562504	13.63	-1.3	2.4	2.6	4.8	400.7027027
C515	 C515D	-19.1776956	10.93	0	1.2	0	2.4	265.5675676
C515	 C515E	-18.63164224	12.81	1.3	2.4	2.6	4.8	400.7027027
C515	 C515F	-18.02786056	15.84	2.4	3.6	4.8	7.2	525.027027
M113	 M113A	-18.11371512	15.63	-2.6	3	5.2	6	503.4054054
M113	 M113B	-17.91072844	14.87	-2.1	2.5	4.2	5	449.3513514
M113	 M113C	-17.6912252	14.6	-1.6	2	3.2	4	395.2972973
M113	 M113D	-18.17305213	12.69	-1.1	1.5	2.2	3	341.2432432
M113	 M113E	-18.71381985	7.96	-0.6	1	1.2	2	287.1891892
M113	 M113F	-19.9810226	8.42	0	0.5	0	1	227.7297297
M113	 M113G	-18.96667124	7.79	0.6	1	1.2	2	287.1891892
M113	 M113H	-18.33450767	11.66	1.1	1.5	2.2	3	341.2432432
M113	 M113I	-18.09888493	14.22	1.6	2	3.2	4	395.2972973
M113	 M113J	-18.23818539	14.79	2.1	2.5	4.2	5	449.3513514
