# Supplementary material for: Teleost and elasmobranch eye lenses as a target for life-history stable isotope analyses
Source: PeerJ. 2018 Jun 4;6:e4883. doi: 10.7717/peerj.4883 (PMC5991300; doi:10.7717/peerj.4883)
Supplement: Supplemental Information 5 — Stable isotope (d13C and d15N) values for muscle (M) and lens (L) proteins in 19 embryonic Squalus acanthias. d13Cc values indicate that muscle d13C values have been corrected for lipid contents following Reum (2011). [file peerj-06-4883-s005.txt]

ID	Tissue	d15N	d13Cc	d13C2
11	M	12.69	-15.7	-16.18
16	M	11.25	-16.05	-16.57
28	M	13.84	-15.77	-16.35
32	M	11.58	-16.47	-16.96
36	M	14.32	-15.4	-15.89
37	M	11.95	-16.32	-16.79
38	M	11.66	-15.96	-16.45
39	M	12.51	-15.52	-16.09
54	M	11.66	-15.79	-16.33
56	M	12	-16.11	-16.58
58	M	13.29	-15.83	-16.22
62	M	12.28	-15.98	-16.43
65	M	15.06	-15.29	-15.77
68	M	12.11	-16.23	-16.63
81	M	14.16	-15.85	-16.31
86	M	14.18	-15.25	-15.75
87	M	14.18	-15.45	-16.02
88	M	11.34	-16.54	-17.01
89	M	14.41	-15.84	-16.3
11	L	12.28	-16.34	NA
16	L	10.56	-16.92	NA
28	L	12.14	-16.77	NA
32	L	10.81	-17.56	NA
36	L	13.6	-16.06	NA
37	L	11.5	-16.87	NA
38	L	11.57	-16.18	NA
39	L	12.41	-16.28	NA
54	L	11.17	-16.73	NA
56	L	11.21	-16.6	NA
58	L	12.65	-16.59	NA
62	L	11.56	-16.84	NA
65	L	13.87	-16.06	NA
68	L	11.75	-16.82	NA
81	L	13.3	-16.29	NA
86	L	13.09	-15.79	NA
87	L	13.81	-15.91	NA
88	L	10.91	-16.85	NA
89	L	13.68	-16.53	NA
